# Supplementary material for: Elective Tracheotomy Practices in Turkey
Source: PLoS One. 2016 Nov 15;11(11):e0166097. doi: 10.1371/journal.pone.0166097 (PMC5113050; doi:10.1371/journal.pone.0166097)
Supplement: S1 Text — (XLS) [file pone.0166097.s001.xls]

## Sheet: Sheet1
Specialist			Hospital's Beds	Type of Hospital	Teaching-Nonteaching Hospitals	Type of ICU	Type of ICU-2	Level of ICU	Type of ICU	ICU's Beds	Experiance of Tracheatomy in the ICU (years)	Admitted ICU Patients in year	Count of mechanical ventilated patients in year	Count of tracheostomized patients in year			Prolonged MV	Prolonged Coma	Airway protection and tracheal suction	When are you opening tracheostomy?	Which tracheostomy procedure are being used in your ICU?	Are you using the guideline for opening the tracheostomy?	Who decide for the elective percutan tracheostomy?	Who are opening the elective percutan tracheostomy?	Where is elective percutan tracheostomy being opened?	Who decide for the elective surgery tracheostomy?	Who are opening the elective surgery tracheostomy?	Where is elective surgery tracheostomy being opened?	Griggs Forseps	Ciaglia Blue Rhino	Ciaglia Baloon Dilatation	Fantoni	Multidilatational	PercuTwist	Which is the procedure of airway used while the tracheostomy is opened?	Are you using the fiberoptic bronchoscop while the tracheostomy is opened?	Are you using the USG while the tracheostomy is opened?	What is the age limitation for pediatric elective percutan tracheostomy?	Early bleeding	Dislocation	Pneumothorax	Airway obstruction	Local Infection	Other	Late Complications	Late Stenosis	Late Eksternal scar	Late Tracheomalasi	Other
Anesthesiologist	Anesthesiologist	Anesthesiologist	200	Goverment Hospital	0	General ICU	General ICU	2	Mixt	(11-20)	(1-5)	550	270	(26-50)	38	50	1	3	2	In 2nd week	Percutan	Yes	Intensivist	Intensivist	ICU	Intensivist	ENT	Operating room	2	1					to remove the orotracheal tube	No	No	15	1	2			3			1	2
Anesthesiologist	Anesthesiologist	Anesthesiologist	1131	Research and Training Hospital	1	Reanimation Unit	General ICU	3	Mixt	(6-10)	(1-5)	1200	850	(51-75)	63	75	1	2	3	In 2nd week	Surgery	Yes			Operating room	Intensivist	ENT	Operating room							to remove the orotracheal tube
Anesthesiologist	Anesthesiologist	Anesthesiologist	450	Goverment Hospital	0	Reanimation Unit	General ICU	3	Mixt	(6-10)	(>5)	450	200	(26-50)	38	50	1	2	3	In 3th week	Surgery	Yes	Intensivist	ENT	ICU	Intensivist	Intensivist	ICU							to remove the orotracheal tube	Yes	Yes		1	2	3					1
Anesthesiologist	Anesthesiologist	Anesthesiologist	100	Private Hospital	0	Neurology ICU	Neurology ICU	2	Medikal	(6-10)	(>5)	250	100	(26-50)	38	50	1	3	2	In 3th week	Percutan	Yes	Intensivist	Intensivist	ICU	Intensivist	ENT	ICU						1	to remove the orotracheal tube	No	No	15	4	2	5	1	3
Anesthesiologist	Anesthesiologist	Anesthesiologist	250	Private Hospital	0	General ICU	General ICU	3	Mixt	(6-10)	(>5)	500	300	(11-25)	18	25	1	2	3	In 2nd week	Percutan	Yes	Intensivist	Intensivist	ICU	Intensivist	ENT	Operating room	1						to remove the orotracheal tube	Yes	Yes	12	1	2	5	3	4			3	1	2
Anesthesiologist	Anesthesiologist	Anesthesiologist	100	Private Hospital	0	General ICU	General ICU	3	Mixt	(6-10)	(>5)	1200	850	(51-75)	63	75	1	2	3	In 3th week	Surgery	No	Intensivist	Intensivist	ICU	Intensivist	ENT	ICU							to remove the orotracheal tube	No	No
Anesthesiologist	Anesthesiologist	Anesthesiologist	340	University	1	General ICU	General ICU	3	Mixt	(11-20)	(1-5)	600	400	(<11)	5	10	1	2	3	> 3th week	Percutan	Yes	Intensivist	Intensivist	ICU	Intensivist	ENT	Operating room	1						to remove the orotracheal tube	No	No	is not opened	1	3	5	2	4		Stenoz, Eksternal skar, Trakeomalazi	1	3	2
Intensivist (Anesthesiologist)	Anesthesiologist	Anesthesiologist	100	University	1	General ICU	General ICU	3	Mixt	(6-10)	(>5)	460	300	(11-25)	18	25	1	2		In 2nd week	Percutan	Yes	Intensivist	Intensivist	ICU	Intensivist	ENT	Operating room	1						to remove the orotracheal tube	Yes	No	18	1	2						1
Anesthesiologist	Anesthesiologist	Anesthesiologist	77	Private Hospital	0	General ICU	General ICU	2	Mixt	(6-10)	(1-5)	253	187	(26-50)	38	50	2	1	3	> 3th week	Surgery	No	Intensivist	ENT	ICU	Intensivist	ENT	ICU	1						Larengeal mask	No	No	is not opened		1						1
Anesthesiologist	Anesthesiologist	Anesthesiologist	150	Goverment Hospital	0	General ICU	General ICU	2	Mixt	(6-10)	(<1)	405	129	(<11)	5	10	1	2		In 3th week	Surgery	No	Intensivist	ENT	Operating room	Intensivist	ENT	Operating room							to remove the orotracheal tube	No	No	is not opened	1	2			3			1		2
Anesthesiologist	Anesthesiologist	Anesthesiologist	250	Research and Training Hospital	1	Reanimation Unit	General ICU	3	Mixt	(>30)	(>5)	475	380	(26-50)	38	50	1	2	3	In 3th week	Percutan	No	Intensivist	Intensivist	ICU	Intensivist	ENT	Operating room	1						to remove the orotracheal tube	No	No	is not opened	3	1	2					1
Anesthesiologist	Anesthesiologist	Anesthesiologist	524	Goverment Hospital	0	Reanimation Unit	General ICU	3	Mixt	(>30)	(1-5)	300	220	(26-50)	38	50	1	2	3	In 2nd week	Surgery	No	Intensivist	ENT	ICU	Intensivist	ENT	ICU	1	3	2				to remove the orotracheal tube	No	No	is not opened	1	2	4	3	5			1	2	3
Intensivist (Pulmonologist)	Pulmonologist	Other	150	University	1	Chest Disease ICU	Chest Disease ICU	3	Medikal	(6-10)	(<1)	275	130	(26-50)	38	50	2	3	1	In 1st week	Surgery	Yes	Intensivist	Intensivist	ICU	Intensivist	ENT	ICU
Anesthesiologist	Anesthesiologist	Anesthesiologist	250	Research and Training Hospital	1	Reanimation Unit	General ICU	3	Mixt	(11-20)	(1-5)	190	100	(11-25)	18	25	1			> 3th week	Both	Yes	Intensivist	Intensivist	ICU	Intensivist	ENT	Operating room	1				1		to remove the orotracheal tube	No	No			1		3		2 Cilt altı anfizem
Anesthesiologist	Anesthesiologist	Anesthesiologist	150	Research and Training Hospital	1	Reanimation Unit	General ICU	3	Mixt	(11-20)	(>5)	1000	1000	(11-25)	18	25	1	3	2	In 3th week	Percutan	Yes	Intensivist	Intensivist	ICU	Intensivist	ENT	Operating room	1						Larengeal mask	No	No		1	2					3	1	2
Anesthesiologist	Anesthesiologist	Anesthesiologist	150	Goverment Hospital	0	Reanimation Unit	General ICU	3	Mixt	(>30)	(1-5)	1000	800	(26-50)	38	50	1	2	3	In 3th week	Percutan	No	Intensivist	Intensivist	ICU	Intensivist	ENT	Operating room							to remove the orotracheal tube	No	No		1				2
Anesthesiologist	Anesthesiologist	Anesthesiologist	240	Private Hospital	0	General ICU	General ICU	3	Mixt	(21-30)	(>5)	960	560	(>75)	76	76	1	3	2	In 2nd week	Percutan	Yes	Intensivist	Intensivist	ICU	Intensivist	ENT	Operating room	1	6	4	5	2	3	to remove the orotracheal tube	No	No	10	1	2	5	3	4	6		1	3	2	4
Anesthesiologist	Anesthesiologist	Anesthesiologist	300	Goverment Hospital	0	General ICU	General ICU	3	Mixt	(11-20)	(>5)	1000	650	(<11)	5	10	1	3	2	In 3th week	Both	Yes	Intensivist		ICU	Intensivist	ENT	Operating room	1				2		to remove the orotracheal tube	No	No	18	3	2	4	1	5			1	3	2
Anesthesiologist	Anesthesiologist	Anesthesiologist	250	Goverment Hospital	0	General ICU	General ICU	2	Mixt	(11-20)	(1-5)	400	250	(<11)	5	10	1	3	2	> 3th week	Surgery	Yes	Intensivist	Intensivist	ICU	Intensivist	Intensivist	Operating room							to remove the orotracheal tube	No	No		1	3	5	4	2			2	1	3
Anesthesiologist	Anesthesiologist	Anesthesiologist	950	Research and Training Hospital	1	Reanimation Unit	General ICU	3	Mixt	(11-20)	(1-5)	595	550	(51-75)	63	75	1	2	3	In 3th week	Both	Yes	Intensivist	Intensivist	ICU	Intensivist	ENT	Operating room	1				2		to remove the orotracheal tube	No	No	is not opened	1	2	4	3	5			1	2	3	4
Intensivist (Anesthesiologist)	Anesthesiologist	Anesthesiologist	220	Private Hospital	0	General ICU	General ICU	3	Mixt	(21-30)	(>5)	700	300	(11-25)	18	25	3	2		In 3th week	Percutan	No	Intensivist	Intensivist	ICU	Intensivist	ENT	Operating room	1						to remove the orotracheal tube	No	No	16	1
Thoracic Surgeon	Thoracic Surgeon	Other	970	University	1	Surgery ICU	Surgery ICU	3	Cerrahi	(21-30)	(<1)	250	200	(51-75)	63	75	1	2	3	In 2nd week	Surgery	No		ENT	ICU		Thoracic Surgeon	ICU							to remove the orotracheal tube	Yes	No			1	2	3				1		2
Anesthesiologist	Anesthesiologist	Anesthesiologist	300	University	1	General ICU	General ICU	3	Mixt	(21-30)	(>5)	936	400	(51-75)	63	75	1	2	3	In 2nd week	Percutan	No	Intensivist	Intensivist	ICU	Intensivist	ENT	Operating room	1					2	to remove the orotracheal tube	No	No	10	1	2		3	4			1	2		Kapatıldığında kapanma kusuru, açık kalma
Anesthesiologist	Anesthesiologist	Anesthesiologist	600	Goverment Hospital	0	Reanimation Unit	General ICU	3	Mixt	(21-30)	(1-5)	600	350	(11-25)	18	25	2	1	3	In 2nd week	Percutan	No	Intensivist	Intensivist	ICU	Intensivist	ENT	Operating room							to remove the orotracheal tube	No	No	is not opened	1	2	4	3				3	1	2
Anesthesiologist	Anesthesiologist	Anesthesiologist	152	University	1	Reanimation Unit	General ICU	3	Mixt	(11-20)	(>5)	600	350	(26-50)	38	50
Anesthesiologist	Anesthesiologist	Anesthesiologist	90	University	1	General ICU	General ICU	3	Mixt	(6-10)	(>5)	360	300	(26-50)	38	50	3	2	1	In 3th week	Percutan	No	Intensivist	Intensivist	ICU	Intensivist	ENT	Operating room	1						to remove the orotracheal tube	Yes	No		1				2			2	1
Anesthesiologist	Anesthesiologist	Anesthesiologist	230	Private Hospital	0	General ICU	General ICU	3	Mixt	(11-20)	(>5)	450	300	(11-25)	18	25	1	2	3	> 3th week	Percutan	Yes	Intensivist	Intensivist	ICU	Intensivist	ENT	Operating room						1	Larengeal mask	No	No	is not opened	1							1	2
Anesthesiologist	Anesthesiologist	Anesthesiologist	200	Research and Training Hospital	1	Reanimation Unit	General ICU	3	Mixt	(21-30)	(>5)	800	650	(26-50)	38	50
Intensivist (Internist)	Internist	Other	1200	Research and Training Hospital	1	Internal ICU	Internal ICU	3	Medikal	(6-10)	(>5)	300	150	(<11)	5	10	1	2		In 3th week	Surgery		Intensivist	ENT	ICU	Intensivist	ENT	ICU	1	2					Larengeal mask	No	Yes	is not opened	1	2	5	4	3			2	1
Anesthesiologist	Anesthesiologist	Anesthesiologist	100	Research and Training Hospital	1	General ICU	General ICU	1	Mixt	(11-20)	(1-5)	300	60	(11-25)	18	25	1			In 3th week	Both	Yes	Intensivist	Intensivist	ICU	Intensivist	ENT	ICU						1	to remove the orotracheal tube	No	No		1
Anesthesiologist	Anesthesiologist	Anesthesiologist	780	Research and Training Hospital	1	Reanimation Unit	General ICU	3	Mixt	(11-20)	(>5)	1500	1000	(51-75)	63	75	1	3	2	In 3th week	Percutan	No	Intensivist	Intensivist	ICU	Intensivist	ENT	Operating room	1						to remove the orotracheal tube	No	No	is not opened	5	1	3	2	4			1		2
Intensivist (Internist)	Internist	Other	100	Goverment Hospital	0	Internal ICU	Internal ICU	2	Medikal	(6-10)	(1-5)	150	50	(<11)	5	10	1	3	2	In 3th week	Percutan	No	Intensivist	Intensivist	ICU	ENT	ENT	Operating room	2	4		3	1		to remove the orotracheal tube	No	No	17	3	1	2	4	5			1	3	2
Intensivist (Anesthesiologist)	Anesthesiologist	Anesthesiologist	1311	University	1	Reanimation Unit	General ICU	3	Mixt	(11-20)	(>5)	685	600	(26-50)	38	50	1	2	4	In 3th week	Percutan	Yes	Intensivist	Intensivist	ICU	Intensivist	ENT	Operating room		1			2		to remove the orotracheal tube	Yes	No	16		1	2			subkutan amfizem
Anesthesiologist	Anesthesiologist	Anesthesiologist	1000	Research and Training Hospital	1	Surgery ICU	Surgery ICU	3	Cerrahi	(11-20)	(1-5)	1200	900	(26-50)	38	50	1	3	2	In 2nd week	Percutan	Yes	Intensivist	Intensivist	ICU	Intensivist	ENT	Operating room	1						to remove the orotracheal tube	No	No	16	1	2	4	3	5				1
Intensivist (Anesthesiologist)	Anesthesiologist	Anesthesiologist	1160	University	1	Reanimation Unit	General ICU	3	Mixt	(21-30)	(>5)	250	220	(>75)	76	76	1	2	3	In 2nd week	Percutan	Yes	Intensivist	Intensivist	ICU	Intensivist	ENT	Operating room	1						to remove the orotracheal tube	Yes	No	is not opened	1	2		3					1
Anesthesiologist	Anesthesiologist	Anesthesiologist	80	Private Hospital	0	General ICU	General ICU	3	Mixt	(6-10)	(1-5)	325	150	(11-25)	18	25	1	2	3	> 3th week	Percutan	No	Intensivist	Intensivist	ICU	Intensivist	ENT	Operating room	2	1					to remove the orotracheal tube	No	No	is not opened					1
Anesthesiologist	Anesthesiologist	Anesthesiologist	150	Research and Training Hospital	1	Neurosurgery ICU	Neurosurgery ICU	3	Cerrahi	(6-10)	(>5)	400	300	(11-25)	18	25
Anesthesiologist	Anesthesiologist	Anesthesiologist	150	Private Hospital	0	Reanimation Unit	General ICU	3	Mixt	(6-10)	(1-5)	206	117	(11-25)	18	25	1	2	3	In 1st week	Percutan	Yes	Intensivist	Intensivist	ICU				1						Larengeal mask	No	No	is not opened						1 cilt altı amfizemi					0
Intensivist (Anesthesiologist)	Anesthesiologist	Anesthesiologist	800	University	1	Reanimation Unit	General ICU	3	Mixt	(6-10)	(>5)	250	150	(11-25)	18	25	2	1	3	In 3th week	Percutan	Yes	Intensivist	Intensivist	ICU	Intensivist	ENT	ICU	1	3	2	6	4	5	Larengeal mask	Yes	No	12	1	2	3	4	5			1	2	3
Anesthesiologist	Anesthesiologist	Anesthesiologist	400	Research and Training Hospital	1	Reanimation Unit	General ICU	3	Mixt	(11-20)	(>5)	500	400	(26-50)	38	50	1	2		In 2nd week	Percutan	No	Intensivist	Intensivist	ICU	Intensivist	ENT	Operating room	1						to remove the orotracheal tube	No	No	is not opened	1	2	3	4
Anesthesiologist	Anesthesiologist	Anesthesiologist	150	Private Hospital	0	General ICU	General ICU	3	Mixt	(6-10)	(>5)	500	300	(11-25)	18	25	2	1	3	In 2nd week	Percutan	No	Intensivist	Intensivist	ICU	Intensivist	ENT	ICU	1						to remove the orotracheal tube	No	No	is not opened	1							1	2	3
Anesthesiologist	Anesthesiologist	Anesthesiologist	600	Goverment Hospital	0	General ICU	General ICU	3	Mixt	(11-20)	(1-5)	600	400	(51-75)	63	75	1	2	3	> 3th week	Percutan	Yes	Intensivist	Intensivist	ICU	Intensivist	ENT	Operating room	1						to remove the orotracheal tube	No	No	15	1	2			3			1		2
Anesthesiologist	Anesthesiologist	Anesthesiologist	100	Private Hospital	0	General ICU	General ICU	3	Mixt	(11-20)	(>5)	480	350	(>75)	76	76	1	2	3	In 2nd week	Percutan	Yes	Intensivist	Intensivist	ICU	Intensivist	ENT	Operating room	1	2					to remove the orotracheal tube	Yes	No		1	2						1	2
Anesthesiologist	Anesthesiologist	Anesthesiologist	65	Private Hospital	0	General ICU	General ICU	3	Mixt	(6-10)	(>5)	2250	1500	(<11)	5	10	1	2		> 3th week	Percutan	Yes	Intensivist	Intensivist	ICU	Intensivist	Pediatric Surgeon	Operating room	1				2	3	to remove the orotracheal tube	No	No	1	1	3			2	ateş		1	2
Anesthesiologist	Anesthesiologist	Anesthesiologist	300	Goverment Hospital	0	General ICU	General ICU	2	Mixt	(6-10)	(>5)	600	200	(11-25)	18	25	2	1	3	In 3th week	Surgery	No	Intensivist	Intensivist	ICU	Intensivist	ENT	ICU	1						to remove the orotracheal tube	No	No		1	2
Anesthesiologist	Anesthesiologist	Anesthesiologist	80	Private Hospital	0	Cardiovasculary Surgery ICU	Cardiovasculary Surgery ICU	3	Cerrahi	(<6)	(1-5)	150	150	(<11)	5	10	1	2		In 2nd week	Percutan	Yes	Intensivist	Intensivist	ICU	ENT	ENT	Operating room	1				2		to remove the orotracheal tube	No	No		1	2			3			1		2
Anesthesiologist	Anesthesiologist	Anesthesiologist	120	Private Hospital	0	Reanimation Unit	General ICU	3	Mixt	(11-20)	(1-5)	300	200	(11-25)	18	25
Anesthesiologist	Anesthesiologist	Anesthesiologist	100	Private Hospital	0	General ICU	General ICU	3	Mixt	(21-30)	(1-5)	200	150	(<11)	5	10
Intensivist (Anesthesiologist)	Anesthesiologist	Anesthesiologist	550	University	1	Reanimation Unit	General ICU	3	Mixt	(11-20)	(>5)	250	150	(26-50)	38	50	1	2	3	In 2nd week	Percutan	No	Intensivist	Intensivist	ICU	Intensivist	ENT	Operating room	1						to remove the orotracheal tube	No	No	18	1								1
Anesthesiologist	Anesthesiologist	Anesthesiologist	200	University	1	Reanimation Unit	General ICU	3	Mixt	(6-10)	(1-5)	233	233	(11-25)	18	25	2	1	3	In 2nd week	Both	Yes	Intensivist	Intensivist	ICU	Intensivist	ENT	ICU	1	2					to remove the orotracheal tube	No	No	18	1	2						1
Anesthesiologist	Anesthesiologist	Anesthesiologist	200	Private Hospital	0	General ICU	General ICU	3	Mixt	(11-20)	(>5)	400	250	(11-25)	18	25	2	1	3	In 3th week	Both	No	Intensivist	Intensivist	ICU	Intensivist	ENT	ICU	1		2				to remove the orotracheal tube	No	No		1	3			2			1		2
Anesthesiologist	Anesthesiologist	Anesthesiologist	350	University	1	Reanimation Unit	General ICU	3	Mixt	(6-10)	(<1)	300	200	(51-75)	63	75	2	1	3	In 2nd week	Surgery	No				Intensivist	ENT	Operating room
Anesthesiologist	Anesthesiologist	Anesthesiologist	1500	University	1	Surgery ICU	Surgery ICU	3	Cerrahi	(6-10)	(>5)	400	350	(26-50)	38	50	1	2	3	In 3th week	Percutan	Yes	Intensivist	Intensivist	ICU	ENT	ENT	Operating room	1						to remove the orotracheal tube	No	No		1	4	3	2				1	2	3
Anesthesiologist	Anesthesiologist	Anesthesiologist	587	University	1	Reanimation Unit	General ICU	3	Mixt	(11-20)	(>5)	200	200	(11-25)	18	25	1	2	3	> 3th week	Percutan	No	Intensivist	Intensivist	ICU	Intensivist	ENT	Operating room	2	1					to remove the orotracheal tube	Yes	Yes	16	1	3	2					1	2
Intensivist (Internist)	Internist	Other	1000	University	1	Internal ICU	Internal ICU	3	Medikal	(6-10)	(>5)	375	350	(26-50)	38	50	1	3	2	> 3th week	Percutan	Yes	Intensivist	Intensivist	ICU	Intensivist	ENT	Operating room	1					2	to remove the orotracheal tube	No	No		1	2			3			1	2
Intensivist (Anesthesiologist)	Anesthesiologist	Anesthesiologist	150	Research and Training Hospital	1	Reanimation Unit	General ICU	3	Mixt	(11-20)	(>5)	1000	550	(>75)	76	76	1	2	3	> 3th week	Percutan	Yes	Intensivist	Intensivist	ICU	Intensivist	ENT	Operating room	1						Larengeal mask	Yes	Yes	is not opened	1	2	4	3	5			1	2	3
Intensivist (Internist)	Internist	Other	1100	University	1	Internal ICU	Internal ICU	3	Medikal	(6-10)	(>5)	425	300	(26-50)	38	50	1	3	2	> 3th week	Both	No	Intensivist	Intensivist	ICU	Intensivist	ENT	ICU	1				3	2	to remove the orotracheal tube	No	No		1		3		2			2	1	3
Intensivist (Internist)	Internist	Other	1000	University	1	Internal ICU	Internal ICU	3	Mixt	(11-20)	(1-5)	450	400	(51-75)	63	75	1	2	3	In 1st week	Percutan	Yes	Intensivist	ENT	ICU	Intensivist	ENT	ICU	1						to remove the orotracheal tube	No	No	is not opened		1	2							1
Anesthesiologist	Anesthesiologist	Anesthesiologist	250	Private Hospital	0	General ICU	General ICU	3	Mixt	(21-30)	(>5)	1200	800	(51-75)	63	75	1			In 2nd week	Percutan	No	Intensivist	Intensivist	ICU	Intensivist	Pediatric Surgeon	ICU	1						to remove the orotracheal tube	No	No	is not opened	1		2
Anesthesiologist	Anesthesiologist	Anesthesiologist	135	Goverment Hospital	0	General ICU	General ICU	2	Mixt	(<6)	(1-5)	150	45	(<11)	5	10	1	2	3	> 3th week	Percutan	Yes	Intensivist	Intensivist	ICU	Intensivist	ENT	Operating room	1						to remove the orotracheal tube	No	No	12	1	3	5	2	4			1	2	3
Anesthesiologist	Anesthesiologist	Anesthesiologist	120	University	1	General ICU	General ICU	3	Mixt	(21-30)	(1-5)	1000	120	(26-50)	38	50	1	2		In 2nd week	Percutan	No	Intensivist	Intensivist	ICU	Intensivist	ENT	Operating room	1						to remove the orotracheal tube	Yes	No	16	1	2						1		2
Anesthesiologist	Anesthesiologist	Anesthesiologist	50	Goverment Hospital	0	General ICU	General ICU	2	Mixt	(<6)	(<1)	100	40	(<11)	5	10
Intensivist (Anesthesiologist)	Anesthesiologist	Anesthesiologist	350	University	1	General ICU	General ICU	3	Mixt	(6-10)	(<1)	850	450	(11-25)	18	25
Anesthesiologist	Anesthesiologist	Anesthesiologist	880	University	1	Reanimation Unit	General ICU	3	Mixt	(11-20)	(>5)	350	250	(26-50)	38	50	1	2	3	In 3th week	Both	No	Intensivist	Intensivist	ICU	Intensivist	ENT	ICU	1						to remove the orotracheal tube	No	No		1	4	5	2	3	Cilt altı amfizemi, çok nadir			1
Intensivist (Anesthesiologist)	Anesthesiologist	Anesthesiologist	527	University	1	Surgery ICU	Surgery ICU	3	Cerrahi	(6-10)	(>5)	300	180	(>75)	76	76	1	3	2	In 2nd week	Both	No	Intensivist	Intensivist	Operating room	Intensivist	ENT	Operating room	1						to remove the orotracheal tube	No	No	is not opened	1	2	3	4	5	6		1	4	2	3
Intensivist (Anesthesiologist)	Anesthesiologist	Anesthesiologist	1000	University	1	Reanimation Unit	General ICU	3	Mixt	(11-20)	(>5)	900	600	(>75)	76	76	1	3	2	In 2nd week	Percutan	Yes	Intensivist	Intensivist	ICU	Intensivist	ENT	Operating room	1						to remove the orotracheal tube	Yes	No	is not opened	1	2	6	5	4	3		3	1	4	2
Anesthesiologist	Anesthesiologist	Anesthesiologist	176	Private Hospital	0	General ICU	General ICU	3	Mixt	(>30)	(1-5)	750	650	(>75)	76	76	1	3	2	In 2nd week	Percutan	Yes	Intensivist	Intensivist	ICU	Intensivist	ENT	Operating room	1	2			3		to remove the orotracheal tube	No	No	is not opened	1	2		4	3			2	1		3
Intensivist (Pulmonologist)	Pulmonologist	Other	900	University	1	Internal ICU	Internal ICU	3	Medikal	(11-20)	(<1)	450	300	(11-25)	18	25	1	2		In 3th week	Surgery	No	Intensivist	Intensivist	ICU	Intensivist	ENT	ICU								Yes	No
Anesthesiologist	Anesthesiologist	Anesthesiologist	252	Goverment Hospital	0	General ICU	General ICU	2	Mixt	(11-20)	(>5)	175	100	(26-50)	38	50	1	2	3	In 2nd week	Surgery	Yes	Intensivist	Intensivist	ICU	Intensivist	ENT	ICU	1				2		to remove the orotracheal tube	Yes	No	16	1	2						1	2
Intensivist (Pulmonologist)	Pulmonologist	Other	450	Research and Training Hospital	1	General ICU	General ICU	3	Medikal	(21-30)	(>5)	1200	600	(26-50)	38	50	1	2	3	In 2nd week	Percutan	Yes	Intensivist	Intensivist	ICU	Intensivist	ENT	ICU	1						to remove the orotracheal tube	No	No		4	2	5	1	3			2	1	3
Anesthesiologist	Anesthesiologist	Anesthesiologist	200	Private Hospital	0	General ICU	General ICU	3	Mixt	(>30)	(>5)	1000	500	(51-75)	63	75	1	2	3	In 2nd week	Both	Yes	Intensivist	Intensivist	ICU	Intensivist	ENT	Operating room	1						Larengeal mask	Yes	No	is not opened	1	2
Anesthesiologist	Anesthesiologist	Anesthesiologist	100	Goverment Hospital	0	General ICU	General ICU	3	Mixt	(6-10)	(1-5)	200	150	(51-75)	63	75	2	1	3	In 3th week	Percutan	Yes	Intensivist	Intensivist	ICU	Intensivist	ENT	Operating room	2		1				Larengeal mask	No	No	18	1	2							1
Intensivist (Pulmonologist)	Pulmonologist	Other	250	Research and Training Hospital	1	Chest Disease ICU	Chest Disease ICU	2	Medikal	(11-20)	(1-5)	120	80	(11-25)	18	25	1	3	2	In 3th week	Both	Yes	Intensivist	Intensivist	ICU	Intensivist	Thoracic Surgeon	ICU	1						to remove the orotracheal tube	Yes	No	is not opened
Anesthesiologist	Anesthesiologist	Anesthesiologist	100	Private Hospital	0	General ICU	General ICU	3	Mixt	(11-20)	(>5)	150	60	(26-50)	38	50	2	1	3	In 2nd week	Both	Yes	Intensivist	Intensivist	ICU	Intensivist	ENT	Operating room	1						to remove the orotracheal tube	No	No	12	1	2	4	3	5	6			1
Intensivist (Anesthesiologist)	Anesthesiologist	Anesthesiologist	100	University	1	Reanimation Unit	General ICU	3	Mixt	(11-20)	(>5)	200	200	(11-25)	18	25	2	1	3	In 2nd week	Percutan	Yes	Intensivist	Intensivist	ICU	Intensivist	ENT	Operating room	1	2				3	Larengeal mask	Yes	Yes	8	1	3			2			1
Anesthesiologist	Anesthesiologist	Anesthesiologist	400	Research and Training Hospital	1	Reanimation Unit	General ICU	3	Mixt	(11-20)	(1-5)	459	260	(11-25)	18	25	1	2	3	> 3th week	Percutan	Yes	Intensivist	Intensivist	ICU	Intensivist	ENT	ICU	1	2	3				to remove the orotracheal tube	No	No		1										fistül
Intensivist (Anesthesiologist)	Anesthesiologist	Anesthesiologist	300	Research and Training Hospital	1	Reanimation Unit	General ICU	3	Mixt	(21-30)	(>5)	653	650	(>75)	76	76	1	3	2	In 3th week	Percutan	No	Intensivist	Intensivist	ICU	Intensivist	ENT	ICU	1	2					to remove the orotracheal tube	No	No	16							yok
Intensivist (Anesthesiologist)	Anesthesiologist	Anesthesiologist	2000	University	1	Reanimation Unit	General ICU	3	Mixt	(>30)	(>5)	600	500	(>75)	76	76	1	2			Percutan	Yes	Intensivist	Intensivist	ICU	Intensivist	ENT	Operating room	1						to remove the orotracheal tube	No	No		2	1	3					2	1	2
Intensivist (Anesthesiologist)	Anesthesiologist	Anesthesiologist	540	Research and Training Hospital	1	Cardiovasculary Surgery ICU	Cardiovasculary Surgery ICU	3	Cerrahi	(>30)	(>5)	3000	2000	(51-75)	63	75	1	2	3	In 2nd week	Percutan	No	Intensivist	Intensivist	ICU	Intensivist	ENT	Operating room		1					to remove the orotracheal tube	Yes	No	is not opened	1	2	3					1		2
Anesthesiologist	Anesthesiologist	Anesthesiologist	950	University	1	General ICU	General ICU	3	Mixt	(11-20)	(>5)	900	700	(>75)	76	76	1	2	3	In 3th week	Surgery	No				Intensivist	ENT	Operating room
Intensivist (Anesthesiologist)	Anesthesiologist	Anesthesiologist	1200	University	1	Reanimation Unit	General ICU	3	Mixt	(6-10)	(>5)	500	400	(11-25)	18	25	1	2	3	In 2nd week	Both	Yes	Intensivist	Intensivist	ICU	Intensivist	ENT	Operating room	1						Larengeal mask		Yes		1	2						2	1
Anesthesiologist	Anesthesiologist	Anesthesiologist	100	Goverment Hospital	0	Surgery ICU	Surgery ICU	3	Cerrahi	(11-20)	(>5)	480	400	(51-75)	63	75	1	2		In 2nd week	Surgery	No	Intensivist	Intensivist	ICU	Intensivist	ENT	ICU	1						to remove the orotracheal tube	No	No	is not opened		1						1
Intensivist (Internist)	Internist	Other	300	University	1	Internal ICU	Internal ICU	3	Medikal	(11-20)	(1-5)	400	300	(26-50)	38	50	1	2	3	In 3th week	Surgery	No		Intensivist	ICU	Intensivist	ENT	Operating room	1						to remove the orotracheal tube	Yes	No	is not opened	2		3		1			1
Intensivist (Anesthesiologist)	Anesthesiologist	Anesthesiologist	250	Private Hospital	0	General ICU	General ICU	3	Mixt	(11-20)	(>5)	3000	2000	(>75)	76	76	1	3	2	In 2nd week	Percutan	Yes	Intensivist	Intensivist	ICU	Intensivist	ENT	Operating room	1					2	to remove the orotracheal tube	Yes		12	1									1
Anesthesiologist	Anesthesiologist	Anesthesiologist	1300	University	1	Reanimation Unit	General ICU	3	Mixt	(>30)	(>5)	150	120	(51-75)	63	75	1	2	3	In 2nd week	Both	Yes	Intensivist	Intensivist	ICU	Intensivist	ENT	Operating room	1						to remove the orotracheal tube	No	No	14	1	2	4	3	5			1	3	2
Anesthesiologist	Anesthesiologist	Anesthesiologist	118	Private Hospital	0	General ICU	General ICU	3	Mixt	(11-20)	(>5)	141	100	(26-50)	38	50	1		2	In 2nd week	Percutan	Yes	Intensivist	Intensivist	ICU	Intensivist	ENT	ICU	1		2				to remove the orotracheal tube	No	No		1	2	3					1		2	iki hastamızda trakeal granülasyon dokusuna bağlı dekanüle etmekte güçlük yaşadık.Semptomatik tedavi(İV, inhale steroid) ile birinde tama yakın gerileme, diğerinde kısmi gerileme yaşadık.
Anesthesiologist	Anesthesiologist	Anesthesiologist	430	Goverment Hospital	0	Reanimation Unit	General ICU	3	Medikal	(11-20)	(1-5)	391	191	(<11)	5	10	1	2	3	In 3th week	Percutan	Yes	Intensivist	Intensivist	ICU	Intensivist	ENT	Operating room	1						to remove the orotracheal tube	No	No	is not opened	1				2
Intensivist (Anesthesiologist)	Anesthesiologist	Anesthesiologist	500	University	1	Reanimation Unit	General ICU	3	Mixt	(6-10)	(1-5)	275	150	(51-75)	63	75	1	2	3	In 3th week	Percutan	Yes	Intensivist	Intensivist	ICU	Intensivist	ENT	Operating room	1						to remove the orotracheal tube	No	No	16	1	2		3				2	1
Anesthesiologist	Anesthesiologist	Anesthesiologist	100	Private Hospital	0	General ICU	General ICU	3	Mixt	(6-10)	(>5)	3249	3000	(26-50)	38	50	2	1	3	In 3th week	Surgery	Yes	Intensivist	ENT	ICU	Intensivist	ENT	ICU
Anesthesiologist	Anesthesiologist	Anesthesiologist	100	University	1	General ICU	General ICU	3	Mixt	(11-20)	(1-5)	350	250	(51-75)	63	75	1	2		In 2nd week	Percutan	Yes	Intensivist	Intensivist	ICU	Intensivist	ENT	ICU		1					to remove the orotracheal tube	Yes	No	8	1								2
Anesthesiologist	Anesthesiologist	Anesthesiologist	330	Goverment Hospital	0	General ICU	General ICU	3	Mixt	(6-10)	(>5)	369	160	(26-50)	38	50	1	3	2	In 2nd week	Both	No	ENT	Intensivist	ICU	Intensivist	Thoracic Surgeon	ICU	2		3		1	4	to remove the orotracheal tube	No	Yes	15	3	1	4	2	5			1	2	3
Anesthesiologist	Anesthesiologist	Anesthesiologist	200	Research and Training Hospital	1	General ICU	General ICU	3	Mixt	(11-20)	(<1)	450	250	(11-25)	18	25				In 2nd week	Surgery	Yes	Intensivist	ENT	Operating room	Intensivist	ENT	Operating room
Anesthesiologist	Anesthesiologist	Anesthesiologist	150	University	1	General ICU	General ICU	3	Mixt	(11-20)	(>5)	775	400	(26-50)	38	50	1	2	3	In 3th week	Percutan	No	Intensivist	Intensivist	ICU	Intensivist	ENT	Operating room	1						to remove the orotracheal tube	No	No	2	1	2	4	3				2	3	1
Anesthesiologist	Anesthesiologist	Anesthesiologist	220	Goverment Hospital	0	General ICU	General ICU	3	Mixt	(6-10)	(>5)	275	120	(<11)	5	10	1	2		> 3th week	Surgery	Yes	Intensivist	Intensivist	ICU	ENT	ENT	Operating room	1						to remove the orotracheal tube	No	No	is not opened	1	4	5	3	2					1
Anesthesiologist	Anesthesiologist	Anesthesiologist	650	University	1	Reanimation Unit	General ICU	3	Mixt	(11-20)	(1-5)	750	500	(26-50)	38	50	1	2	3	In 3th week	Percutan	No	Intensivist	Intensivist	ICU	Intensivist	ENT	Operating room	2	1					to remove the orotracheal tube	Yes	Yes	16	1	2	3					1
Anesthesiologist	Anesthesiologist	Anesthesiologist	110	Goverment Hospital	0	General ICU	General ICU	3	Mixt	(21-30)	(>5)	180	140	(11-25)	18	25	1	2	3	In 2nd week	Percutan	No	Intensivist	Intensivist	ICU	Intensivist	ENT	ICU		2			1		to remove the orotracheal tube	No	No	is not opened	1				2				1
Anesthesiologist	Anesthesiologist	Anesthesiologist	200	Goverment Hospital	0	General ICU	General ICU	2	Mixt	(11-20)	(1-5)	200	150	(11-25)	18	25	1	2	3	In 2nd week	Surgery	No	Intensivist	Intensivist	ICU	Intensivist	ENT	ICU			1				to remove the orotracheal tube	No	No	14	1	2	4	3	5			1	2	3
Anesthesiologist	Anesthesiologist	Anesthesiologist	700	University	1	General ICU	General ICU	3	Mixt	(11-20)	(>5)	650	600	(51-75)	63	75	2	1	3	> 3th week	Percutan	Yes	Intensivist	Intensivist	ICU	Intensivist	ENT	ICU	1						to remove the orotracheal tube	No	Yes	5	1	2							1
Anesthesiologist	Anesthesiologist	Anesthesiologist	350	University	1	Reanimation Unit	General ICU	3	Mixt	(11-20)	(1-5)	150	100	(51-75)	63	75	1	3	2	In 2nd week	Percutan	Yes	Intensivist	Intensivist	ICU	ENT	ENT	Operating room	2					1	to remove the orotracheal tube	No	No		1		2						1
Anesthesiologist	Anesthesiologist	Anesthesiologist	150	University	1	Surgery ICU	Surgery ICU	3	Cerrahi	(6-10)	(>5)	450	150	(51-75)	63	75	1	2	3	In 2nd week	Percutan	Yes	Intensivist	Intensivist	ICU	Intensivist	Intensivist	ICU	1						to remove the orotracheal tube	Yes	No		1	2		4	3				1
Anesthesiologist	Anesthesiologist	Anesthesiologist	300	Goverment Hospital	0	General ICU	General ICU	3	Mixt	(21-30)	(1-5)	1000	600	(26-50)	38	50	1	2	3	In 3th week	Percutan	Yes	Intensivist	Intensivist	ICU	ENT	ENT	Operating room	1						to remove the orotracheal tube	No	No	is not opened	5	4	2	3	7	1: işlem sonrası hastanın 24-48 saat içerisinde ex olması			1
Anesthesiologist	Anesthesiologist	Anesthesiologist	550	University	1	Reanimation Unit	General ICU	3	Mixt	(6-10)	(1-5)	160	120	(51-75)	63	75	1	2	3	In 3th week	Both	No	Intensivist	Intensivist	ICU	Intensivist	ENT	ICU	1						Larengeal mask	No	No	is not opened	1	2			3			1		2
Anesthesiologist	Anesthesiologist	Anesthesiologist	100	Private Hospital	0	General ICU	General ICU	3	Mixt	(6-10)	(1-5)	400	250	(11-25)	18	25	1	2	3	In 3th week	Surgery	No	Intensivist	Intensivist	ICU	Intensivist	ENT	Operating room	1						to remove the orotracheal tube	No	No	15	1	4	3	2	5			1	2	3
Intensivist (Anesthesiologist)	Anesthesiologist	Anesthesiologist	1100	University	1	Reanimation Unit	General ICU	3	Mixt	(6-10)	(>5)	500	400	(>75)	76	76	1	2	3	> 3th week	Percutan	No	Intensivist	Intensivist	ICU	Intensivist	ENT	ICU					1	2	to remove the orotracheal tube	Yes	Yes			1	2					1
Anesthesiologist	Anesthesiologist	Anesthesiologist	150	Goverment Hospital	0	Reanimation Unit	General ICU	3	Mixt	(21-30)	(>5)	400	150	(11-25)	18	25	1	3	2	> 3th week	Both	No	Intensivist	Intensivist	ICU	Intensivist	ENT	ICU	1						to remove the orotracheal tube	No	No	18	1	4	2		3	5					1
Anesthesiologist	Anesthesiologist	Anesthesiologist	400	Research and Training Hospital	1	Reanimation Unit	General ICU	3	Mixt	(11-20)	(1-5)	1000	750	(11-25)	18	25	1	2	3	In 2nd week	Percutan	No	Intensivist	Intensivist	ICU	ENT	ENT	Operating room	1				2		to remove the orotracheal tube	No	No	12	1	2	4	5	3			2	1	3	4
Anesthesiologist	Anesthesiologist	Anesthesiologist	182	Goverment Hospital	0	General ICU	General ICU	2	Mixt	(21-30)	(>5)	600	150	(<11)	5	10
Anesthesiologist	Anesthesiologist	Anesthesiologist	600	Research and Training Hospital	1	Reanimation Unit	General ICU	3	Mixt	(6-10)	(1-5)	100	80	(26-50)	38	50	1	2	3	In 2nd week	Percutan	No	Intensivist	Intensivist	ICU	Intensivist	ENT	Operating room	1						to remove the orotracheal tube	No	No	is not opened	3	1	4	2	5			2	1	3
Anesthesiologist	Anesthesiologist	Anesthesiologist	278	Private Hospital	0	Cardiovasculary Surgery ICU	Cardiovasculary Surgery ICU	3	Cerrahi	(11-20)	(<1)	454	135	(<11)	5	10	1	3	2	In 3th week	Surgery	No	Intensivist	Intensivist	ICU	Cardiovascular Surgeon	ENT	Operating room	1						to remove the orotracheal tube	No	No	is not opened		2					-
Anesthesiologist	Anesthesiologist	Anesthesiologist	250	Research and Training Hospital	1	General ICU	General ICU	2	Mixt	(11-20)	(1-5)	400	50	(<11)	5	10				> 3th week	Percutan	No	Intensivist	Intensivist	ICU	Intensivist	ENT	Operating room	1						to remove the orotracheal tube	No	No	is not opened	1
Neurosurgeon	Neurosurgeon	Other	200	Research and Training Hospital	1	Neurosurgery ICU	Neurosurgery ICU	3	Mixt	(11-20)	(1-5)	275	200	(11-25)	18	25	1	2	3	In 2nd week	Both	Yes			ICU	Neurosurgeon	Neurosurgeon	ICU	1						to remove the orotracheal tube	No	No			1			2			1	2	3
Intensivist (Anesthesiologist)	Anesthesiologist	Anesthesiologist	1000	Research and Training Hospital	1	General ICU	General ICU	3	Mixt	(>30)	(>5)	450	300	(11-25)	18	25	1	2	3	In 3th week	Both	No	Intensivist	Intensivist	ICU	Intensivist	ENT	Operating room		1					to remove the orotracheal tube	No	No	is not opened	1	3			2					1
Anesthesiologist	Anesthesiologist	Anesthesiologist	75	Goverment Hospital	0	General ICU	General ICU	2	Mixt	(<6)	(1-5)	400	12	(<11)	5	10	1			In 2nd week	Surgery	No				Intensivist	ENT	Operating room
Anesthesiologist	Anesthesiologist	Anesthesiologist	200	University	1	General ICU	General ICU	3	Mixt	(11-20)	(<1)	300	200	(26-50)	38	50	1	2	3	In 2nd week	Surgery	No	Intensivist		ICU	Intensivist	ENT	ICU							Larengeal mask	No	No
Intensivist (Anesthesiologist)	Anesthesiologist	Anesthesiologist	1000	University	1	General ICU	General ICU	3	Mixt	(11-20)	(>5)	1100	600	(51-75)	63	75	1	2	3	In 2nd week	Percutan	No	Intensivist	Intensivist	ICU	Intensivist	ENT	Operating room	1						Larengeal mask	Yes	No	18	1	2						1
Anesthesiologist	Anesthesiologist	Anesthesiologist	200	University	1	Reanimation Unit	General ICU	3	Mixt	(6-10)	(>5)	800	500	(26-50)	38	50	2	1	3	In 2nd week	Percutan	No	Intensivist	Intensivist	ICU	Intensivist	ENT	ICU	1						to remove the orotracheal tube	Yes	No	18	1	4		2	3			2	1	3
Anesthesiologist	Anesthesiologist	Anesthesiologist	150	Goverment Hospital	0	General ICU	General ICU	2	Mixt	(6-10)	(>5)	100	20	(<11)	5	10
Anesthesiologist	Anesthesiologist	Anesthesiologist	50	Private Hospital	0	General ICU	General ICU	2	Mixt	(6-10)	(<1)	209	125	(11-25)	18	25	2	1	3	> 3th week	Both	No	Intensivist	Intensivist	ICU	Intensivist	ENT	Operating room	1						to remove the orotracheal tube	No	No						1					1
Anesthesiologist	Anesthesiologist	Anesthesiologist	400	Research and Training Hospital	1	Surgery ICU	Surgery ICU	3	Cerrahi	(11-20)	(1-5)	1000	400	(11-25)	18	25	1	4	2	In 3th week	Percutan	Yes	Intensivist	Intensivist	ICU	Intensivist	ENT	ICU	1						to remove the orotracheal tube	No	No	is not opened	1	3	5	2	4	6		2	1	3	4
Anesthesiologist	Anesthesiologist	Anesthesiologist	500	University	1	General ICU	General ICU	3	Mixt	(>30)	(1-5)	1400	1000	(>75)	76	76	1	2		> 3th week	Percutan	Yes	Intensivist	Intensivist	ICU	Intensivist	ENT	Operating room	1						to remove the orotracheal tube	No	No	18	1	3	4	2	5			2	1	3
Anesthesiologist	Anesthesiologist	Anesthesiologist	300	Private Hospital	0	General ICU	General ICU	3	Mixt	(6-10)	(>5)	650	450	(11-25)	18	25	3	2	4	> 3th week	Percutan	Yes	Intensivist	Intensivist	ICU	Intensivist	ENT	Operating room	1						to remove the orotracheal tube	Yes	No
Anesthesiologist	Anesthesiologist	Anesthesiologist	70	Private Hospital	0	General ICU	General ICU	3	Mixt	(6-10)	(>5)	80	64	(11-25)	18	25	2	1	3	> 3th week	Percutan	Yes	Intensivist	Intensivist	ICU	Intensivist	ENT	Operating room	1						to remove the orotracheal tube	No	No	is not opened	1							1
Anesthesiologist	Anesthesiologist	Anesthesiologist	150	Research and Training Hospital	1	General ICU	General ICU	2	Mixt	(6-10)	(1-5)	250	150	(26-50)	38	50	1	2	3	> 3th week	Both	No	Intensivist	Intensivist	ICU	ENT	ENT	Operating room	1						to remove the orotracheal tube	No	No	is not opened	1	2		3				1
Anesthesiologist	Anesthesiologist	Anesthesiologist	550	Research and Training Hospital	1	Reanimation Unit	General ICU	3	Mixt	(11-20)	(>5)	1200	850	(51-75)	63	75	1	2	3	In 3th week	Percutan	No	Intensivist	Intensivist	ICU	Intensivist	ENT	Operating room	1	3	4	5	2	6	to remove the orotracheal tube	No	No	8	1	2	4	3	5	6		4	3	1	2 trakeoözefagial fistül
Intensivist (Pulmonologist)	Pulmonologist	Other	350	Research and Training Hospital	1	Chest Disease ICU	Chest Disease ICU	3	Medikal	(>30)	(<1)	1100	400	(26-50)	38	50	3	2	1	In 3th week	Surgery	Yes	Intensivist	Intensivist	ICU	Intensivist	Thoracic Surgeon	ICU		1					to remove the orotracheal tube	No	No		2	1						1		2
Anesthesiologist	Anesthesiologist	Anesthesiologist	100	Private Hospital	0	General ICU	General ICU	3	Mixt	(>30)	(>5)	800	300	(>75)	76	76	1	2	3	In 2nd week	Percutan	Yes	Intensivist	Intensivist	Operating room	Intensivist	ENT	Operating room							to remove the orotracheal tube	No	No		1	2			3			1		2
Anesthesiologist	Anesthesiologist	Anesthesiologist	200	University	1	Reanimation Unit	General ICU	3	Mixt	(11-20)	(>5)	600	500	(>75)	76	76	1		2	In 2nd week	Percutan	No	Intensivist	Intensivist	ICU	Intensivist	ENT	Operating room	1	2					to remove the orotracheal tube	No	No	18	3	1			2			1
Anesthesiologist	Anesthesiologist	Anesthesiologist	300	University	1	Reanimation Unit	General ICU	3	Mixt	(11-20)	(1-5)	200	100	(26-50)	38	50	1	3	2	In 2nd week	Both	No	Intensivist	Intensivist	ICU	Intensivist	ENT	Operating room	1						to remove the orotracheal tube	No	No		1	2			3				1
Anesthesiologist	Anesthesiologist	Anesthesiologist	180	Private Hospital	0	General ICU	General ICU	3	Mixt	(>30)	(>5)	1200	500	(>75)	76	76	1	2	3	In 3th week	Percutan	Yes	Intensivist	Intensivist	ICU	Intensivist	ENT	Operating room	1				2		to remove the orotracheal tube	No	No	8	1				2				1
Anesthesiologist	Anesthesiologist	Anesthesiologist	400	Research and Training Hospital	1	Reanimation Unit	General ICU	3	Mixt	(11-20)	(>5)	500	400	(51-75)	63	75	1	3	2	In 3th week	Percutan		Intensivist	Intensivist	ICU	Intensivist	ENT	Operating room	2	1	5	6	3	4	to remove the orotracheal tube	Yes	No		1	2	4	5	3			2	1	3
Anesthesiologist	Anesthesiologist	Anesthesiologist	600	Research and Training Hospital	1	Reanimation Unit	General ICU	3	Mixt	(6-10)	(>5)	421	300	(26-50)	38	50	1	2		> 3th week	Percutan	No	Intensivist	Intensivist	ICU	Intensivist	ENT	Operating room	1						to remove the orotracheal tube	No	No	is not opened		1						1
Anesthesiologist	Anesthesiologist	Anesthesiologist	400	Goverment Hospital	0	General ICU	General ICU	3	Mixt	(21-30)	(1-5)	850	350	(11-25)	18	25	1	2	3	In 3th week	Surgery	No	Intensivist	Intensivist	ICU	Intensivist	ENT	Operating room						1	to remove the orotracheal tube	Yes	No	is not opened		1				2'CİLT ALTI AMFİZEMİ
Anesthesiologist	Anesthesiologist	Anesthesiologist	1286	University	1	Reanimation Unit	General ICU	3	Mixt	(21-30)	(>5)	700	650	(>75)	76	76	1	2	3	In 1st week	Percutan	Yes	Intensivist	Intensivist	ICU	Intensivist	ENT	Operating room	1						to remove the orotracheal tube	Yes	Yes		1			2						1
Intensivist (Anesthesiologist)	Anesthesiologist	Anesthesiologist	350	University	1	General ICU	General ICU	3	Mixt	(>30)	(>5)	1200	750	(>75)	76	76	1	2	3	In 1st week	Percutan	No	Intensivist	Intensivist	ICU	Intensivist	ENT	Operating room	3	2			4	1	to remove the orotracheal tube	Yes	Yes		1	2	3						1
Anesthesiologist	Anesthesiologist	Anesthesiologist	199	Goverment Hospital	0	General ICU	General ICU	3	Mixt	(11-20)	(>5)	550	400	(<11)	5	10	1	2		In 3th week	Percutan	Yes	Intensivist	Intensivist	ICU	Intensivist	ENT	Operating room	1						to remove the orotracheal tube	No	No	is not opened	1	2
Anesthesiologist	Anesthesiologist	Anesthesiologist	720	Research and Training Hospital	1	General ICU	General ICU	3	Mixt	(21-30)	(>5)	1077	925	(>75)	76	76	1	3	2	In 3th week	Both	No	Intensivist	Intensivist	ICU	Intensivist	ENT	ICU	1						to remove the orotracheal tube	No	No	8	1	2	6	4	3	5		2	1	3	4
Anesthesiologist	Anesthesiologist	Anesthesiologist	50	Private Hospital	0	General ICU	General ICU	2	Mixt	(11-20)	(>5)	184	122	(11-25)	18	25	1	1	2	In 2nd week	Percutan	Yes	Intensivist	Intensivist	ICU								1		to remove the orotracheal tube	No	No		1
Intensivist (Anesthesiologist)	Anesthesiologist	Anesthesiologist	1400	University	1	Reanimation Unit	General ICU	3	Medikal	(11-20)	(>5)	475	400	(11-25)	18	25	1	2		In 2nd week	Percutan	Yes	Intensivist	Intensivist	ICU	Intensivist	Intensivist	ICU	1						to remove the orotracheal tube	Yes	Yes	is not opened	1		2						1
Anesthesiologist	Anesthesiologist	Anesthesiologist	135	Private Hospital	0	General ICU	General ICU	3	Mixt	(11-20)	(>5)	350	150	(26-50)	38	50	1	2		In 2nd week	Percutan	No	Intensivist	Intensivist	ICU	Intensivist	Intensivist	ICU	1						to remove the orotracheal tube	No	No	is not opened	1	2	4	3
Intensivist (Anesthesiologist)	Anesthesiologist	Anesthesiologist	100	Private Hospital	0	General ICU	General ICU	3	Mixt	(11-20)	(>5)	1100	200	(11-25)	18	25	3	1	2	In 2nd week	Percutan	No	Intensivist	Intensivist	ICU		ENT	ICU	1						to remove the orotracheal tube	No		16	1				2				1
Anesthesiologist	Anesthesiologist	Anesthesiologist	1200	University	1	Reanimation Unit	General ICU	3	Mixt	(6-10)	(1-5)	500	300	(11-25)	18	25	1	2	3	In 3th week	Surgery	No	Intensivist	Intensivist	ICU	Intensivist	ENT	ICU		1					Larengeal mask	Yes	No	16	2	1	3					1
Anesthesiologist	Anesthesiologist	Anesthesiologist	105	Private Hospital	0	General ICU	General ICU	3	Mixt	(11-20)	(1-5)	1260	325	(<11)	5	10	2	1	3	In 2nd week	Percutan	No	Intensivist	Intensivist	ICU	ENT	ENT	Operating room	1						to remove the orotracheal tube	No	No	is not opened	2				1						Diğer : Trakeo-özafagial fistül
Anesthesiologist	Anesthesiologist	Anesthesiologist	104	Research and Training Hospital	1	Surgery ICU	Surgery ICU	3	Cerrahi	(>30)	(>5)	1550	700	(51-75)	63	75	1	3	2	In 2nd week	Percutan	Yes	Intensivist	Intensivist	ICU	Intensivist	Cardiovascular Surgeon	ICU	1	2					to remove the orotracheal tube	Yes	No	12	1	2
Anesthesiologist	Anesthesiologist	Anesthesiologist	1000	University	1	Reanimation Unit	General ICU	3	Mixt	(11-20)	(>5)	1000	800	(>75)	76	76	1	2		In 2nd week	Both	Yes	Intensivist	Intensivist	ICU	Intensivist	ENT	ICU	1						to remove the orotracheal tube	Yes	No	18	3	1		2					1
Anesthesiologist	Anesthesiologist	Anesthesiologist	150	University	1	Reanimation Unit	General ICU	3	Mixt	(11-20)	(>5)	150	100	(26-50)	38	50	1		2	In 2nd week	Percutan	Yes	Intensivist	Intensivist	ICU	ENT	ENT	Operating room		2				1	to remove the orotracheal tube	Yes	Yes		1	3			2				2	1
Anesthesiologist	Anesthesiologist	Anesthesiologist	100	Private Hospital	0	General ICU	General ICU	3	Mixt	(11-20)	(1-5)	1200	600	(11-25)	18	25	1	3	2	In 3th week	Both	No	Intensivist	Intensivist	ICU	Intensivist	ENT	Operating room	1						to remove the orotracheal tube	No	No	is not opened	1	3	4	2	5
Intensivist (Anesthesiologist)	Anesthesiologist	Anesthesiologist	1800	University	1	Reanimation Unit	General ICU	3	Mixt	(21-30)	(>5)	600	550	(>75)	76	76	1	3	2	In 2nd week	Both	No	Intensivist	Intensivist	ICU	Intensivist	ENT	ICU	1						to remove the orotracheal tube	Yes	No	15	1							1			Trakeoözefageal fistül
Anesthesiologist	Anesthesiologist	Anesthesiologist	156	University	1	General ICU	General ICU	3	Mixt	(11-20)	(>5)	510	150	(<11)	5	10	1	2	3	> 3th week	Surgery	No				Intensivist	ENT	ICU										is not opened
Anesthesiologist	Anesthesiologist	Anesthesiologist	600	University	1	Reanimation Unit	General ICU	3	Mixt	(11-20)	(>5)	1000	800	(>75)	76	76	1	2	3	In 2nd week	Both	No	Intensivist	Intensivist	ICU	Intensivist	ENT	Operating room	1						Larengeal mask	No	No		1	2		3				1	2	3
Anesthesiologist	Anesthesiologist	Anesthesiologist	90	Goverment Hospital	0	General ICU	General ICU	2	Mixt	(6-10)	(1-5)	67	50	(<11)	5	10	1	3	2	In 2nd week	Percutan	Yes	Intensivist	Intensivist	ICU				2				1		to remove the orotracheal tube	No	No		1								1
Anesthesiologist	Anesthesiologist	Anesthesiologist	1500	University	1	Neurosurgery ICU	Neurosurgery ICU	3	Mixt	(6-10)	(>5)	650	500	(11-25)	18	25	1	2		In 3th week	Percutan	No	Intensivist	Intensivist	ICU	Intensivist	ENT	Operating room	1						to remove the orotracheal tube	No	No	17	1	2						1		2
Anesthesiologist	Anesthesiologist	Anesthesiologist	1000	Research and Training Hospital	1	Reanimation Unit	General ICU	3	Mixt	(21-30)	(>5)	1000	700	(>75)	76	76	1	2	3	In 2nd week	Percutan	Yes	Intensivist	Intensivist	ICU	Intensivist	ENT	Operating room	1	2					to remove the orotracheal tube	Yes	No	15	2	1						1		2
Anesthesiologist	Anesthesiologist	Anesthesiologist	138	Private Hospital	0	General ICU	General ICU	1	Mixt	(6-10)	(>5)	293	79	(<11)	5	10	1	2		In 3th week	Percutan	No	Intensivist	Intensivist	ICU	Intensivist	ENT	ICU	2	1					to remove the orotracheal tube	No	No		1	3			2
Anesthesiologist	Anesthesiologist	Anesthesiologist	902	Research and Training Hospital	1	Reanimation Unit	General ICU	3	Mixt	(11-20)	(1-5)	1012	744	(26-50)	38	50	1	2	3	In 2nd week	Percutan	No	Intensivist	Intensivist	ICU	Intensivist	ENT	Operating room	1						to remove the orotracheal tube	Yes	No	is not opened	1	2		3				2	1
Anesthesiologist	Anesthesiologist	Anesthesiologist	550	Research and Training Hospital	1	Reanimation Unit	General ICU	3	Mixt	(21-30)	(>5)	1200	600	(>75)	76	76	2	1	4	In 3th week	Percutan	Yes	Intensivist	Intensivist	ICU	Intensivist	ENT	Operating room	1						to remove the orotracheal tube	No	No	is not opened	1	2	3	6	4	5		1	2	3	4
Anesthesiologist	Anesthesiologist	Anesthesiologist	100	Private Hospital	0	Cardiovasculary Surgery ICU	Cardiovasculary Surgery ICU	3	Cerrahi	(<6)	(>5)	250	200	(<11)	5	10	1			In 3th week	Percutan	No	Intensivist	Intensivist	ICU	Intensivist	ENT	Operating room	1						to remove the orotracheal tube	No	No	is not opened	1	3	5	4	2			2	1
Anesthesiologist	Anesthesiologist	Anesthesiologist	103	Private Hospital	0	General ICU	General ICU	3	Mixt	(6-10)	(1-5)	120	40	(<11)	5	10	1	2	3	In 3th week	Percutan	No	Intensivist	Intensivist	ICU	Intensivist	ENT	ICU	1				2		to remove the orotracheal tube	Yes	No			1								1
Anesthesiologist	Anesthesiologist	Anesthesiologist	1000	Research and Training Hospital	1	Cardiovasculary Surgery ICU	Cardiovasculary Surgery ICU	3	Cerrahi	(6-10)	(1-5)	650	600	(<11)	5	10	1	2	3	In 3th week	Percutan	No	Intensivist	Intensivist	ICU	Intensivist	ENT	Operating room	1	2			3		to remove the orotracheal tube	No	No		1	2	3	4	5			1	3	2
Anesthesiologist	Anesthesiologist	Anesthesiologist	100	Private Hospital	0	General ICU	General ICU	3	Mixt	(11-20)	(>5)	400	150	(11-25)	18	25	1	2	3	> 3th week	Surgery	Yes	Intensivist	Intensivist	ICU	Intensivist	ENT	ICU	1	2					to remove the orotracheal tube	No	No		1	2						1	2
Anesthesiologist	Anesthesiologist	Anesthesiologist	138	Private Hospital	0	General ICU	General ICU	3	Mixt	(6-10)	(>5)	639	153	(26-50)	38	50	2	1	3	In 3th week	Percutan	Yes	Intensivist	Intensivist	ICU	Intensivist	ENT	Operating room	1	2			3		to remove the orotracheal tube	No	No		1				2				1
Intensivist (Anesthesiologist)	Anesthesiologist	Anesthesiologist	844	University	1	Reanimation Unit	General ICU	3	Mixt	(11-20)	(>5)	492	383	(>75)	76	76	1	2	3	In 2nd week	Percutan	No	Intensivist	Intensivist	ICU	Intensivist	ENT	Operating room	1						to remove the orotracheal tube	No	No	14	1	2	5	4	3			3	1	2
Anesthesiologist	Anesthesiologist	Anesthesiologist	77	Private Hospital	0	General ICU	General ICU	3	Mixt	(6-10)	(1-5)	350	100	(<11)	5	10	2	1		In 3th week	Both	No	Intensivist	Intensivist	ICU	Intensivist	ENT	Operating room	1						to remove the orotracheal tube	No	No		1	2								1
Anesthesiologist	Anesthesiologist	Anesthesiologist	300	University	1	General ICU	General ICU	3	Mixt	(>30)	(<1)	573	450	(>75)	76	76	2		1	In 2nd week	Surgery	No	Intensivist	ENT	ICU	Intensivist	ENT	ICU	1						to remove the orotracheal tube	No	No
Intensivist (Anesthesiologist)	Anesthesiologist	Anesthesiologist	1500	University	1	Surgery ICU	Surgery ICU	3	Cerrahi	(6-10)	(>5)	1100	800	(26-50)	38	50	1	2	3	In 2nd week	Percutan	Yes	Intensivist	Intensivist	ICU	Intensivist	ENT	Operating room	1	2	3			4	Larengeal mask	Yes	No	14	1	4	3		2				1
Anesthesiologist	Anesthesiologist	Anesthesiologist	1400	University	1	Reanimation Unit	General ICU	3	Mixt	(11-20)	(>5)	350	280	(11-25)	18	25	1	3	2	In 2nd week	Percutan	No	ENT	Intensivist	ICU		ENT	ICU	1					2	to remove the orotracheal tube	No	No	11	1		3		2			2	1
Anesthesiologist	Anesthesiologist	Anesthesiologist	100	Private Hospital	0	General ICU	General ICU	3	Mixt	(11-20)	(1-5)	823	300	(11-25)	18	25	1	2		In 2nd week	Percutan	No	Intensivist	Intensivist	ICU	Intensivist	ENT	Operating room	1						to remove the orotracheal tube	No	No	is not opened	1	2						2	1
Intensivist (Anesthesiologist)	Anesthesiologist	Anesthesiologist	350	Research and Training Hospital	1	Reanimation Unit	General ICU	3	Mixt	(>30)	(>5)	760	650	(>75)	76	76	1	2	3	In 3th week	Both	No	Intensivist		ICU	Intensivist	ENT	Operating room	1						to remove the orotracheal tube	No	No	16	1	2	5	3	4	6		1	3	2	4
Anesthesiologist	Anesthesiologist	Anesthesiologist	400	Research and Training Hospital	1	Reanimation Unit	General ICU	3	Mixt	(11-20)	(>5)	850	600	(26-50)	38	50	1	2	3	In 3th week	Both	No	Intensivist	Intensivist	ICU	Intensivist	ENT	ICU	1	2			3		to remove the orotracheal tube	No	No		1	2	4	3	5			2	3	1
Anesthesiologist	Anesthesiologist	Anesthesiologist	100	Private Hospital	0	Reanimation Unit	General ICU	2	Mixt	(11-20)	(>5)	500	400	(<11)	5	10	1	2	3	In 3th week	Percutan	No	Intensivist	Intensivist	ICU	ENT	ENT	ICU	1						to remove the orotracheal tube	No	No	3	1	3	4	2	5			2	1	3
Intensivist (Anesthesiologist)	Anesthesiologist	Anesthesiologist	1400	University	1	Surgery ICU	Surgery ICU	3	Cerrahi	(11-20)	(>5)	720	250	(<11)	5	10	1	2	3	In 3th week	Percutan	No	Intensivist	Intensivist	ICU	Intensivist	ENT	ICU	1				3	2	to remove the orotracheal tube	No	No	is not opened	1	2	4						1		Enfeksiyon
Anesthesiologist	Anesthesiologist	Anesthesiologist	100	Private Hospital	0	General ICU	General ICU	3	Mixt	(6-10)	(>5)	394	50	(11-25)	18	25	2	1	3	In 3th week	Percutan	Yes	Intensivist	Intensivist	ICU	Intensivist	ENT	Operating room	1						to remove the orotracheal tube	No	No		1								1
Anesthesiologist	Anesthesiologist	Anesthesiologist	120	Private Hospital	0	General ICU	General ICU	3	Mixt	(11-20)	(>5)	950	850	(51-75)	63	75	2	1		In 3th week	Percutan	Yes	Intensivist	Intensivist	ICU	Intensivist	ENT	Operating room	1						to remove the orotracheal tube	No	No	is not opened	1	2								1	Malpozisyon ve duvar dayanması ile havalandırma güçlüğü
Anesthesiologist	Anesthesiologist	Anesthesiologist	1494	Research and Training Hospital	1	Neurology ICU	Neurology ICU	3	Medikal	(11-20)	(>5)	500	200	(26-50)	38	50	2	1	3	In 3th week	Percutan	No	Intensivist	Intensivist	ICU	Intensivist	ENT	Operating room	1						Larengeal mask	No	No	is not opened	1	2	3								TRAKEOÖZOFAGİAL FİSTÜL
Anesthesiologist	Anesthesiologist	Anesthesiologist	80	Private Hospital	0	General ICU	General ICU	3	Mixt	(11-20)	(>5)	787	524	(11-25)	18	25	1	2	3	In 3th week	Percutan	Yes	Intensivist	Intensivist	ICU		ENT	Operating room	1						to remove the orotracheal tube	No	No	is not opened		1								2
Intensivist (Anesthesiologist)	Anesthesiologist	Anesthesiologist	2000	University	1	Reanimation Unit	General ICU	3	Mixt	(11-20)	(>5)	1200	1100	(>75)	76	76	1	2	3	In 3th week	Percutan	No	Intensivist	Intensivist	ICU	Intensivist	ENT	Operating room	1						to remove the orotracheal tube	No	Yes	18	2	3	4	5	1	6		3	2	1	4
Anesthesiologist	Anesthesiologist	Anesthesiologist	800	Research and Training Hospital	1	Reanimation Unit	General ICU	3	Mixt	(11-20)	(>5)	1000	600	(51-75)	63	75	1	2	3	In 3th week	Percutan	No	Intensivist	Intensivist	ICU	Intensivist	ENT	Operating room	1	3			2		to remove the orotracheal tube	Yes	Yes	is not opened		2	3	1					1
Intensivist (Internist)	Internist	Other	1200	University	1	Internal ICU	Internal ICU	3	Mixt	(11-20)	(>5)	1300	800	(>75)	76	76	1	3	2	In 2nd week	Both	No	Intensivist	Intensivist	ICU	Intensivist	ENT	ICU	1		2				to remove the orotracheal tube	No	No	is not opened	1	3	5	4	2			2	1	3
Intensivist (Anesthesiologist)	Anesthesiologist	Anesthesiologist	1100	University	1	Reanimation Unit	General ICU	3	Mixt	(11-20)	(>5)	488	480	(>75)	76	76	1	2	3	In 2nd week	Both	Yes	Intensivist	Intensivist	ICU	Intensivist	ENT	Operating room	1					2	to remove the orotracheal tube	No	No	is not opened	1	4	3	6	2	5		2	1	3
Anesthesiologist	Anesthesiologist	Anesthesiologist	200	University	1	General ICU	General ICU	3	Mixt	(6-10)	(1-5)	700	500	(11-25)	18	25	1	2	3	In 3th week	Both	Yes	Intensivist	Intensivist	ICU	Intensivist	ENT	Operating room	1						to remove the orotracheal tube	No	No	is not opened	2	1	3	4	5			1	3	2
Anesthesiologist	Anesthesiologist	Anesthesiologist	114	Private Hospital	0	General ICU	General ICU	3	Mixt	(11-20)	(>5)	268	237	(11-25)	18	25	2	1	3	In 3th week	Percutan	No	Intensivist	Intensivist	ICU	Intensivist	ENT	Operating room	2					1	to remove the orotracheal tube	No	Yes	16	1
Anesthesiologist	Anesthesiologist	Anesthesiologist	300	University	1	General ICU	General ICU	3	Mixt	(6-10)	(<1)	321	100	(<11)	5	10	1	2	3	> 3th week	Percutan	No			ICU	Intensivist	ENT	ICU	1						to remove the orotracheal tube	No	No	is not opened	1	2	3	4	5			1		2
Anesthesiologist	Anesthesiologist	Anesthesiologist	250	University	1	Reanimation Unit	General ICU	3	Mixt	(11-20)	(>5)	550	450	(11-25)	18	25
Intensivist (Anesthesiologist)	Anesthesiologist	Anesthesiologist	200	University	1	Reanimation Unit	General ICU	3	Mixt	(11-20)	(>5)	675	550	(>75)	76	76	1	2		In 2nd week	Both	No	Intensivist	Intensivist	ICU	Intensivist	ENT	ICU					2	1	to remove the orotracheal tube	No	No	is not opened	2	1			3				1
Intensivist (Anesthesiologist)	Anesthesiologist	Anesthesiologist	200	Research and Training Hospital	1	Reanimation Unit	General ICU	3	Mixt	(11-20)	(>5)	800	709	(>75)	76	76	1	2	3	In 2nd week	Percutan	Yes	Intensivist	Intensivist	ICU	Intensivist	ENT	Operating room	1					2	to remove the orotracheal tube	No	No	is not opened	1	2	3	4	5			2	1
Anesthesiologist	Anesthesiologist	Anesthesiologist	300	Research and Training Hospital	1	General ICU	General ICU	3	Mixt	(11-20)	(<1)	620	150	(<11)	5	10	1	3	2	In 3th week	Percutan	Yes	Intensivist	Intensivist	ICU	Intensivist	ENT	ICU	1						to remove the orotracheal tube	No	No	is not opened	1								1
Anesthesiologist	Anesthesiologist	Anesthesiologist	200	Research and Training Hospital	1	Reanimation Unit	General ICU	3	Mixt	(21-30)	(>5)	500	350	(26-50)	38	50	1	2		In 2nd week	Percutan	Yes	Intensivist	Intensivist	ICU	Intensivist	Intensivist		1						to remove the orotracheal tube	No	No		1	2			3			2	3	1
Anesthesiologist	Anesthesiologist	Anesthesiologist	779	Research and Training Hospital	1	Reanimation Unit	General ICU	3	Mixt	(21-30)	(>5)	900	600	(26-50)	38	50	1	2	3	In 3th week	Percutan	Yes	Intensivist	Intensivist	ICU	Intensivist	ENT	Operating room	1						Larengeal mask	Yes	No	is not opened
Anesthesiologist	Anesthesiologist	Anesthesiologist	200	University	1	General ICU	General ICU	3	Mixt	(11-20)	(>5)	1000	300	(26-50)	38	50	1	3	2	In 3th week	Both	No	Intensivist	Intensivist	ICU	Intensivist	ENT	Operating room	1	2					to remove the orotracheal tube	Yes	Yes		1							1
Anesthesiologist	Anesthesiologist	Anesthesiologist	56	Private Hospital	0	General ICU	General ICU	3	Mixt	(21-30)	(>5)	620	590	(26-50)	38	50	2	1	3	In 3th week	Both	No	Intensivist	Intensivist	ICU	Intensivist	ENT	Operating room	1						to remove the orotracheal tube	Yes	No	is not opened								1
Anesthesiologist	Anesthesiologist	Anesthesiologist	79	Private Hospital	0	General ICU	General ICU	2	Mixt	(6-10)	(>5)	650	150	(11-25)	18	25	2	1		> 3th week	Percutan	Yes	Intensivist	Intensivist	ICU	Intensivist	ENT	Operating room	1						to remove the orotracheal tube	No	No	14	1	2	4	5	3			1
Anesthesiologist	Anesthesiologist	Anesthesiologist	102	Private Hospital	0	Surgery ICU	Surgery ICU	3	Cerrahi	(6-10)	(>5)	490	300	(11-25)	18	25	1	2	3	In 3th week	Both	Yes	Intensivist	Intensivist	ICU	Intensivist	ENT	Operating room	1						to remove the orotracheal tube	No	No		1	2						1	3	2
Intensivist (Anesthesiologist)	Anesthesiologist	Anesthesiologist	350	University	1	Reanimation Unit	General ICU	3	Mixt	(11-20)	(>5)	1500	1250	(>75)	76	76	1	3	2	> 3th week	Percutan	Yes	Intensivist	Intensivist	ICU	Intensivist	ENT	Operating room	1						to remove the orotracheal tube	Yes	Yes	15	1							1		2
Anesthesiologist	Anesthesiologist	Anesthesiologist	180	Goverment Hospital	0	General ICU	General ICU	2	Mixt	(11-20)	(1-5)	120	50	(<11)	5	10	2	1	3	In 3th week	Percutan	No	Intensivist	Intensivist	ICU	Intensivist	ENT	Operating room	1						to remove the orotracheal tube	No	No	is not opened	1									1
Anesthesiologist	Anesthesiologist	Anesthesiologist	220	Private Hospital	0	Reanimation Unit	General ICU	3	Mixt	(11-20)	(>5)	230	200	(26-50)	38	50	1	2	3	In 2nd week	Both	Yes	Intensivist	Intensivist	ICU	Intensivist	Intensivist	ICU					1		to remove the orotracheal tube	No	No		1		2					1
Anesthesiologist	Anesthesiologist	Anesthesiologist	137	University	1	Cardiovasculary Surgery ICU	Cardiovasculary Surgery ICU	3	Cerrahi	(<6)	(>5)	300	30	(<11)	5	10	1	2	3	In 1st week	Percutan	No	Intensivist	Intensivist	ICU	Intensivist	Intensivist	ICU	3	1			2	4	to remove the orotracheal tube	No	No	is not opened	1		2		3
Anesthesiologist	Anesthesiologist	Anesthesiologist	80	Private Hospital	0	General ICU	General ICU	3	Mixt	(6-10)	(1-5)	225	150	(26-50)	38	50	1	2	3	In 3th week	Both	Yes	Intensivist	Intensivist	ICU	Intensivist	ENT	ICU	1						to remove the orotracheal tube	No	No						1
Anesthesiologist	Anesthesiologist	Anesthesiologist	102	Private Hospital	0	General ICU	General ICU	3	Mixt	(6-10)	(>5)	360	150	(11-25)	18	25	1	2	3	In 3th week	Percutan	No	Intensivist	Intensivist	ICU	Intensivist	ENT	Operating room	1				2		to remove the orotracheal tube	No	No	is not opened	1	2							1		2
Anesthesiologist	Anesthesiologist	Anesthesiologist	100	Private Hospital	0	General ICU	General ICU	3	Mixt	(6-10)	(>5)	300	150	(11-25)	18	25	1	2	3	In 3th week	Percutan	No	Intensivist	Intensivist	ICU	Intensivist	ENT	Operating room	1						to remove the orotracheal tube	No	No	16	1	3	5	4	2			2	1	3
Anesthesiologist	Anesthesiologist	Anesthesiologist	140	Private Hospital	0	General ICU	General ICU	3	Mixt	(11-20)	(>5)	500	300	(11-25)	18	25	1	2	3	> 3th week	Percutan	Yes	Intensivist		ICU	Intensivist	ENT	Operating room	1	2					to remove the orotracheal tube	Yes	No		1	2
Anesthesiologist	Anesthesiologist	Anesthesiologist	200	Goverment Hospital	0	General ICU	General ICU	2	Mixt	(11-20)	(1-5)	550	270	(26-50)	38	50	1	3	2	In 2nd week	Percutan	Yes	Intensivist	Intensivist	ICU	Intensivist	ENT	Operating room	2	1					to remove the orotracheal tube	No	No	15	1	2			3			1	2
Intensivist (Anesthesiologist)	Anesthesiologist	Anesthesiologist	530	Private Hospital	0	General ICU	General ICU	3	Mixt	(21-30)	(>5)	750	450	(>75)	76	76	2	1	3	In 2nd week	Percutan	Yes	Intensivist	Intensivist	ICU	Intensivist	ENT	Operating room	1						to remove the orotracheal tube	No	No	15	1	2		3	4			2	1	3
Anesthesiologist	Anesthesiologist	Anesthesiologist		University	1	Surgery ICU	Surgery ICU	3	Cerrahi	(21-30)	(>5)	1000	900	(26-50)	38	50	1	3	2	In 3th week	Percutan	No	Intensivist	Intensivist	ICU	Intensivist	ENT	Operating room	1						to remove the orotracheal tube	Yes	No	is not opened	1	3			2				1
Anesthesiologist	Anesthesiologist	Anesthesiologist		Research and Training Hospital	1	General ICU	General ICU	3	Mixt	(21-30)	(>5)	800	600	(26-50)	38	50	1	2	3	In 3th week	Percutan	No	Intensivist	Intensivist	ICU	Intensivist	ENT	Operating room	1	2					to remove the orotracheal tube	No	No	16	1	2	4	6	3	5		2	1	3
												126282	80569		7472	8989
													0.638009			0.111569
																0.071182
[truncated: 21 more columns]
